# Supplementary material for: Respiratory Microbiome Profiling for Etiologic Diagnosis of Pneumonia in Mechanically Ventilated Patients
Source: Front Microbiol. 2018 Jul 10;9:1413. doi: 10.3389/fmicb.2018.01413 (PMC6048198; doi:10.3389/fmicb.2018.01413)
Supplement: DATA SHEET S2 — Combined metadata and taxonomic table. [file Data_Sheet_2.XLSX]

## Sheet: pnadx_biom.txt
Sample_ID	subjectid	subjectid.day.sampletypeinitial	subjectid.day	ConsentDate	tblConsent.GroupClassification	oldID	Gender	Ethnicity	Race	WeightKG	HeightCM	HospitalAdmissionDate	ICUAdmissionDate	AdmissionSource	Age	IntubationDate	Date1stXray	IsBilateralInfiltrates	tblICU24hr.PaO2	tblICU24hr.FiO2	WorstPaO2FiO2Ratio	TransplantType	ICUhasARDS	IsCardiacArrest	HistDiabetes	HistCOPD	HistCCF	HistCRF	IsActiveNeoplasm	HistImmunosuppression	HistCLD	HistPulmonaryFibrosis	HistHypoalbuminemia	SOFADate	ICUDay	LowestMAP	CardioScore	tblSOFA.FiO2	tblSOFA.PaO2	LowestPlateletCount	HighestCreatinine	UrineOutput24hr	HighestBilirubin	RespiratoryScore	CoagulationScore	RenalScore	LiverScore	SOFAScore	WorstPFRatio
0102.1031.1.O	1031	1031.1.O	1031.1	2015-08-13	ARDS	1031	Female	Non Hispanic	Caucasian	71.7	162	2015-08-11	2015-08-11	Outside Hospital	73.35	2015-08-10	2015-08-11	1	79	50	158	None	1	0	1	0	0	1	0	0	1	0	1	2015-08-11	1	55	3	50	79	64	3.4	380	0.9	3	2	3	0	11	158
0102.1031.1.T	1031	1031.1.T	1031.1	2015-08-13	ARDS	1031	Female	Non Hispanic	Caucasian	71.7	162	2015-08-11	2015-08-11	Outside Hospital	73.35	2015-08-10	2015-08-11	1	79	50	158	None	1	0	1	0	0	1	0	0	1	0	1	2015-08-11	1	55	3	50	79	64	3.4	380	0.9	3	2	3	0	11	158
0102.1357.1.O	1357	1357.1.O	1357.1	2015-05-07	ARDS	1357	Male	Non Hispanic	Caucasian	93.9	172.72	2015-05-06	2015-05-06	Emergency Room	70.65	2015-05-07	2015-05-06	1	80	40	200	Lung	1	1	0	1	0	1	0	1	0	0	0	2015-05-06	1	49	3	40	80	252	4.6	200	0.5	3	0	3	0	9	200
0102.1357.1.T.N	1357	1357.1.T.N	1357.1	2015-05-07	ARDS	1357	Male	Non Hispanic	Caucasian	93.9	172.72	2015-05-06	2015-05-06	Emergency Room	70.65	2015-05-07	2015-05-06	1	80	40	200	Lung	1	1	0	1	0	1	0	1	0	0	0	2015-05-06	1	49	3	40	80	252	4.6	200	0.5	3	0	3	0	9	200
0102.1767.1.O	1767	1767.1.O	1767.1	2015-04-03	ARDS	1767	Female	Non Hispanic	Caucasian	45	170	2015-04-02	2015-04-02	Outside Hospital	55.25	2015-04-02	2015-04-02	1	67	50	134	None	1	0	0	1	0	0	0	0	0	0	1	2015-04-02	1	51	3	50	67	234	0.5	610	0.5	3	0	0	0	6	134
0102.1767.1.T	1767	1767.1.T	1767.1	2015-04-03	ARDS	1767	Female	Non Hispanic	Caucasian	45	170	2015-04-02	2015-04-02	Outside Hospital	55.25	2015-04-02	2015-04-02	1	67	50	134	None	1	0	0	1	0	0	0	0	0	0	1	2015-04-02	1	51	3	50	67	234	0.5	610	0.5	3	0	0	0	6	134
0102.1819.1.O	1819	1819.1.O	1819.1	2015-06-02	ARDS	1819	Female	Non Hispanic	Caucasian	75	173	2015-05-31	2015-05-31	Emergency Room	58.51	2015-05-31	2015-05-31	0	113	50	226	None	0	0	1	1	0	0	0	1	0	0	1	2015-05-31	1	73	0	50	113	222	1.6	880	0.9	2	0	1	0	3	226
0102.1819.1.T.N	1819	1819.1.T.N	1819.1	2015-06-02	ARDS	1819	Female	Non Hispanic	Caucasian	75	173	2015-05-31	2015-05-31	Emergency Room	58.51	2015-05-31	2015-05-31	0	113	50	226	None	0	0	1	1	0	0	0	1	0	0	1	2015-05-31	1	73	0	50	113	222	1.6	880	0.9	2	0	1	0	3	226
0102.1970.1.O	1970	1970.1.O	1970.1	2015-03-24	At Risk	1970	Male	Non Hispanic	Caucasian	117	170	2015-03-23	2015-03-23	Outside Hospital	61.97	2015-03-24	2015-03-23	0	118	40	295	None	0	0	1	0	0	0	0	0	0	0	1	2015-03-23	1	59	4	44	74	86	2.4	270	2.9	3	2	3	2	14	168
0102.1970.1.T.N	1970	1970.1.T.N	1970.1	2015-03-24	At Risk	1970	Male	Non Hispanic	Caucasian	117	170	2015-03-23	2015-03-23	Outside Hospital	61.97	2015-03-24	2015-03-23	0	118	40	295	None	0	0	1	0	0	0	0	0	0	0	1	2015-03-23	1	59	4	44	74	86	2.4	270	2.9	3	2	3	2	14	168
0102.1971.1.O	1971	1971.1.O	1971.1	2015-05-06	At Risk	1971	Male	Non Hispanic	Caucasian	112	167.64	2015-05-04	2015-05-04	Outside Hospital	72.74	2015-05-05	2015-05-05	0	63	60	105	None	0	0	1	1	0	0	0	0	0	0	0	2015-05-04	1	70	3	60	63	236	1.4	2675	0.5	3	0	1	0	7	105
0102.1971.1.T	1971	1971.1.T	1971.1	2015-05-06	At Risk	1971	Male	Non Hispanic	Caucasian	112	167.64	2015-05-04	2015-05-04	Outside Hospital	72.74	2015-05-05	2015-05-05	0	63	60	105	None	0	0	1	1	0	0	0	0	0	0	0	2015-05-04	1	70	3	60	63	236	1.4	2675	0.5	3	0	1	0	7	105
0102.3189.1.O	3189	3189.1.O	3189.1	2015-06-01	ARDS	3189	Male	Non Hispanic	Caucasian	70	165	2015-05-30	2015-05-30	Outside Hospital	68.52	2015-05-31	2015-05-31	1	62	40	155	None	1	0	0	0	0	0	0	0	0	0	1	2015-05-30	1	56	3	40	62	383	2	200	0.9	3	0	3	0	9	155
0102.3189.1.T.N	3189	3189.1.T.N	3189.1	2015-06-01	ARDS	3189	Male	Non Hispanic	Caucasian	70	165	2015-05-30	2015-05-30	Outside Hospital	68.52	2015-05-31	2015-05-31	1	62	40	155	None	1	0	0	0	0	0	0	0	0	0	1	2015-05-30	1	56	3	40	62	383	2	200	0.9	3	0	3	0	9	155
0102.3476.1.O	3476	3476.1.O	3476.1	2015-04-28	ARDS	3476	Female	Non Hispanic	Caucasian	47.5	152	2015-04-27	2015-04-27	Emergency Room	61.18	2015-04-28	2015-04-27	1	73	80	91	Lung	1	0	1	1	1	1	0	1	0	1	0	2015-04-27	1	70	1	80	73	230	2	800	0.3	4	0	2	0	7	91
0102.3476.1.T	3476	3476.1.T	3476.1	2015-04-28	ARDS	3476	Female	Non Hispanic	Caucasian	47.5	152	2015-04-27	2015-04-27	Emergency Room	61.18	2015-04-28	2015-04-27	1	73	80	91	Lung	1	0	1	1	1	1	0	1	0	1	0	2015-04-27	1	70	1	80	73	230	2	800	0.3	4	0	2	0	7	91
0102.3497.1.O	3497	3497.1.O	3497.1	2015-10-21	ARDS	3497	Female	Non Hispanic	Caucasian	71.6	160	2015-10-20	2015-10-20	Emergency Room	63.81	2015-10-20	2015-10-20	1	163	60	272	None	1	1	1	0	0	0	0	0	0	0	1	2015-10-20	1	91	0	60	163	145	1.4	1050	1.9	2	1	1	1	5	272
0102.3497.3.T	3497	3497.3.T	3497.3	2015-10-21	ARDS	3497	Female	Non Hispanic	Caucasian	71.6	160	2015-10-20	2015-10-20	Emergency Room	63.81	2015-10-20	2015-10-20	1	163	60	272	None	1	1	1	0	0	0	0	0	0	0	1	2015-10-20	1	91	0	60	163	145	1.4	1050	1.9	2	1	1	1	5	272
0102.3508.1.O	3508	3508.1.O	3508.1	2015-10-29	At Risk	3508	Male	Non Hispanic	Caucasian	70	172	2015-10-28	2015-10-28	Outside Hospital	73.61	2015-10-24	2015-10-28	0	76	60	127	None	0	0	0	1	0	0	1	0	0	0	1	2015-10-29	1	38	3	60	76	184	1	1025	1	3	0	0	0	6	127
0102.3508.1.T	3508	3508.1.T	3508.1	2015-10-29	At Risk	3508	Male	Non Hispanic	Caucasian	70	172	2015-10-28	2015-10-28	Outside Hospital	73.61	2015-10-24	2015-10-28	0	76	60	127	None	0	0	0	1	0	0	1	0	0	0	1	2015-10-29	1	38	3	60	76	184	1	1025	1	3	0	0	0	6	127
0102.3538.1.O	3538	3538.1.O	3538.1	2015-11-17	ARDS	NA	Male	Non Hispanic	Caucasian	113	183	2015-11-17	2015-11-17	Outside Hospital	64.92	2015-11-17	2015-11-17	0	57	100	57	None	0	0	0	0	0	0	0	0	0	1	1	2015-11-17	1	38	3	100	57	263	1	310	1.2	4	0	3	1	11	57
0102.3538.1.T	3538	3538.1.T	3538.1	2015-11-17	ARDS	NA	Male	Non Hispanic	Caucasian	113	183	2015-11-17	2015-11-17	Outside Hospital	64.92	2015-11-17	2015-11-17	0	57	100	57	None	0	0	0	0	0	0	0	0	0	1	1	2015-11-17	1	38	3	100	57	263	1	310	1.2	4	0	3	1	11	57
0102.3641.1.O	3641	3641.1.O	3641.1	2016-01-07	At Risk	NA	Male	Non Hispanic	Caucasian	195	199	2015-12-28	2015-12-28	Outside Hospital	45.17	2016-01-06	2015-12-28	0	69	100	69	None	0	0	0	0	0	0	0	0	0	0	1	2016-01-06	1	64	1	90	75	200	0.5	1405	0.8	4	0	0	0	5	83
0102.3641.1.T	3641	3641.1.T	3641.1	2016-01-07	At Risk	NA	Male	Non Hispanic	Caucasian	195	199	2015-12-28	2015-12-28	Outside Hospital	45.17	2016-01-06	2015-12-28	0	69	100	69	None	0	0	0	0	0	0	0	0	0	0	1	2016-01-06	1	64	1	90	75	200	0.5	1405	0.8	4	0	0	0	5	83
0102.3644.1.O	3644	3644.1.O	3644.1	2016-01-14	ARDS	NA	Male	Non Hispanic	Caucasian	110	177	2016-01-14	2016-01-14	Outside Hospital	56.09	2016-01-14	2016-01-14	1	79	100	79	None	1	0	1	0	0	0	0	0	0	1	0	2016-01-14	1	43	3	100	79	199	2.2	1400	0.9	4	0	2	0	9	79
0102.3644.1.T	3644	3644.1.T	3644.1	2016-01-14	ARDS	NA	Male	Non Hispanic	Caucasian	110	177	2016-01-14	2016-01-14	Outside Hospital	56.09	2016-01-14	2016-01-14	1	79	100	79	None	1	0	1	0	0	0	0	0	0	1	0	2016-01-14	1	43	3	100	79	199	2.2	1400	0.9	4	0	2	0	9	79
0102.3645.1.O	3645	3645.1.O	3645.1	2016-01-21	Ctrl - Airway Protection	NA	Male	Non Hispanic	Caucasian	85	173	2016-01-19	2016-01-20	General Floor	71.3	2016-01-20	2016-01-20	0	96	40	240	None	0	0	1	0	0	1	1	0	0	0	1	2016-01-20	1	70	1	40	96	138	1.2	555	0.4	2	1	1	0	5	240
0102.3645.1.T	3645	3645.1.T	3645.1	2016-01-21	Ctrl - Airway Protection	NA	Male	Non Hispanic	Caucasian	85	173	2016-01-19	2016-01-20	General Floor	71.3	2016-01-20	2016-01-20	0	96	40	240	None	0	0	1	0	0	1	1	0	0	0	1	2016-01-20	1	70	1	40	96	138	1.2	555	0.4	2	1	1	0	5	240
0102.3646.1.O	3646	3646.1.O	3646.1	2016-01-21	ARDS	NA	Female	Non Hispanic	Caucasian	93.9	168	2016-01-19	2016-01-19	Outside Hospital	55.91	2016-01-19	2016-01-19	1	120	100	120	None	1	0	0	1	0	0	0	0	0	0	0	2016-01-19	1	61	1	100	120	291	0.9	1385	0.6	3	0	0	0	4	120
0102.3646.1.T	3646	3646.1.T	3646.1	2016-01-21	ARDS	NA	Female	Non Hispanic	Caucasian	93.9	168	2016-01-19	2016-01-19	Outside Hospital	55.91	2016-01-19	2016-01-19	1	120	100	120	None	1	0	0	1	0	0	0	0	0	0	0	2016-01-19	1	61	1	100	120	291	0.9	1385	0.6	3	0	0	0	4	120
0102.3672.1.O	3672	3672.1.O	3672.1	2016-02-12	Ctrl - Airway Protection	NA	Male	Non Hispanic	Caucasian	109	172	2016-02-10	2016-02-10	Outside Hospital	52.45	2016-02-10	2016-02-10	0	82	50	164	None	0	0	0	0	0	0	0	0	1	0	1	2016-02-10	1	94	0	50	82	69	1.7	720	6.4	3	2	1	3	9	164
0102.3672.1.T	3672	3672.1.T	3672.1	2016-02-12	Ctrl - Airway Protection	NA	Male	Non Hispanic	Caucasian	109	172	2016-02-10	2016-02-10	Outside Hospital	52.45	2016-02-10	2016-02-10	0	82	50	164	None	0	0	0	0	0	0	0	0	1	0	1	2016-02-10	1	94	0	50	82	69	1.7	720	6.4	3	2	1	3	9	164
0102.3673.1.O	3673	3673.1.O	3673.1	2016-02-15	ARDS	NA	Female	Non Hispanic	Caucasian	114.9	163	2016-02-13	2016-02-13	Outside Hospital	56.02	2016-02-14	2016-02-13	1	59	70	84	None	1	0	1	1	1	0	1	0	0	0	1	2016-02-13	1	55	3	70	59	200	3.2	545	0.4	4	0	2	0	9	84
0102.3673.1.T	3673	3673.1.T	3673.1	2016-02-15	ARDS	NA	Female	Non Hispanic	Caucasian	114.9	163	2016-02-13	2016-02-13	Outside Hospital	56.02	2016-02-14	2016-02-13	1	59	70	84	None	1	0	1	1	1	0	1	0	0	0	1	2016-02-13	1	55	3	70	59	200	3.2	545	0.4	4	0	2	0	9	84
0102.3699.1.O	3699	3699.1.O	3699.1	2016-02-29	ARDS	NA	Female	Non Hispanic	Caucasian	81	165	2016-02-26	2016-02-26	Outside Hospital	48.75	2016-02-26	2016-02-26	1	69	100	69	None	1	0	0	0	0	0	0	1	0	0	1	2016-02-26	1	54	3	100	69	307	1.4	550	0.7	4	0	1	0	8	69
0102.3699.1.T.N	3699	3699.1.T.N	3699.1	2016-02-29	ARDS	NA	Female	Non Hispanic	Caucasian	81	165	2016-02-26	2016-02-26	Outside Hospital	48.75	2016-02-26	2016-02-26	1	69	100	69	None	1	0	0	0	0	0	0	1	0	0	1	2016-02-26	1	54	3	100	69	307	1.4	550	0.7	4	0	1	0	8	69
0102.3731.1.O	3731	3731.1.O	3731.1	2016-03-15	Ctrl - Airway Protection	NA	Female	Non Hispanic	Caucasian	75	152	2016-03-15	2016-03-15	Outside Hospital	74.53	2016-03-15	2016-03-15	0	100	80	125	None	0	0	1	0	0	0	0	0	0	0	0	2016-03-15	1	61	3	80	100	353	7.4	675	0.5	3	0	4	0	10	125
0102.3731.1.T	3731	3731.1.T	3731.1	2016-03-15	Ctrl - Airway Protection	NA	Female	Non Hispanic	Caucasian	75	152	2016-03-15	2016-03-15	Outside Hospital	74.53	2016-03-15	2016-03-15	0	100	80	125	None	0	0	1	0	0	0	0	0	0	0	0	2016-03-15	1	61	3	80	100	353	7.4	675	0.5	3	0	4	0	10	125
0102.3732.1.T	3732	3732.1.T	3732.1	2016-03-16	Acute on Chronic	NA	Female	Non Hispanic	Caucasian	66	163	2016-03-15	2016-03-15	Outside Hospital	46.64	2016-03-15	2016-03-15	0	106	40	265	None	0	0	0	1	0	0	0	0	0	0	0	2016-03-15	1	68	1	40	106	239	0.8	250	NA	2	0	3	0	6	265
0102.3734.1.O	3734	3734.1.O	3734.1	2016-03-23	ARDS	NA	Male	Non Hispanic	Caucasian	93.3	193	2016-03-22	2016-03-22	Outside Hospital	31.09	2016-03-15	2016-03-22	1	66	90	73	None	1	0	0	0	0	0	0	0	0	0	1	2016-03-22	1	69	1	90	66	333	4.3	420	1.4	4	0	3	1	9	73
0102.3734.1.T	3734	3734.1.T	3734.1	2016-03-23	ARDS	NA	Male	Non Hispanic	Caucasian	93.3	193	2016-03-22	2016-03-22	Outside Hospital	31.09	2016-03-15	2016-03-22	1	66	90	73	None	1	0	0	0	0	0	0	0	0	0	1	2016-03-22	1	69	1	90	66	333	4.3	420	1.4	4	0	3	1	9	73
0102.3747.1.O	3747	3747.1.O	3747.1	2016-03-28	Acute on Chronic	NA	Male	Non Hispanic	Caucasian	84.5	165	2016-03-27	2016-03-27	Outside Hospital	60.48	2016-03-27	2016-03-27	0	71	50	142	None	0	0	0	1	0	0	0	0	0	0	1	2016-03-27	1	103	0	50	71	186	2.2	3950	0.4	3	0	2	0	5	142
0102.3747.1R.T	3747	3747.1R.T	3747.1	2016-03-28	Acute on Chronic	NA	Male	Non Hispanic	Caucasian	84.5	165	2016-03-27	2016-03-27	Outside Hospital	60.48	2016-03-27	2016-03-27	0	71	50	142	None	0	0	0	1	0	0	0	0	0	0	1	2016-03-27	1	103	0	50	71	186	2.2	3950	0.4	3	0	2	0	5	142
0102.3768.1.O	3768	3768.1.O	3768.1	2016-04-13	At Risk	NA	Male	Non Hispanic	Caucasian	109	173	2016-04-12	2016-04-12	Outside Hospital	46.3	2016-04-12	2016-04-12	0	107	80	134	None	0	0	1	0	0	0	0	0	0	0	0	2016-04-12	1	77	0	80	107	144	4.3	775	0.7	3	1	3	0	7	134
0102.3768.1.T	3768	3768.1.T	3768.1	2016-04-13	At Risk	NA	Male	Non Hispanic	Caucasian	109	173	2016-04-12	2016-04-12	Outside Hospital	46.3	2016-04-12	2016-04-12	0	107	80	134	None	0	0	1	0	0	0	0	0	0	0	0	2016-04-12	1	77	0	80	107	144	4.3	775	0.7	3	1	3	0	7	134
0102.3769.1.O	3769	3769.1.O	3769.1	2016-04-13	At Risk	NA	Female	Non Hispanic	Caucasian	96	168	2016-04-12	2016-04-12	Outside Hospital	42.6	2016-04-12	2016-04-12	0	150	40	375	None	0	0	0	0	0	0	0	0	0	0	0	2016-04-12	1	46	3	40	150	135	5.9	115	1	1	1	4	0	9	375
0102.3769.1.T	3769	3769.1.T	3769.1	2016-04-13	At Risk	NA	Female	Non Hispanic	Caucasian	96	168	2016-04-12	2016-04-12	Outside Hospital	42.6	2016-04-12	2016-04-12	0	150	40	375	None	0	0	0	0	0	0	0	0	0	0	0	2016-04-12	1	46	3	40	150	135	5.9	115	1	1	1	4	0	9	375
0102.3770.1.O	3770	3770.1.O	3770.1	2016-04-13	At Risk	NA	Male	Non Hispanic	Caucasian	75.8	168	2016-04-12	2016-04-12	Outside Hospital	50.93	2016-04-13	2016-04-13	1	120	40	300	None	1	0	0	0	0	0	1	0	0	0	1	2016-04-12	1	61	3	40	120	47	2.3	550	1.4	2	3	2	1	11	300
0102.3770.1.T	3770	3770.1.T	3770.1	2016-04-13	At Risk	NA	Male	Non Hispanic	Caucasian	75.8	168	2016-04-12	2016-04-12	Outside Hospital	50.93	2016-04-13	2016-04-13	1	120	40	300	None	1	0	0	0	0	0	1	0	0	0	1	2016-04-12	1	61	3	40	120	47	2.3	550	1.4	2	3	2	1	11	300
0102.3771.1.O	3771	3771.1.O	3771.1	2016-04-15	ARDS	NA	Female	Non Hispanic	Caucasian	94	164	2016-04-14	2016-04-14	Outside Hospital	73.17	2016-04-14	2016-04-14	1	80	60	133	None	1	0	0	1	0	0	0	0	0	0	1	2016-04-14	1	74	0	60	80	139	0.7	925	0.5	3	1	0	0	4	133
0102.3771.1.T	3771	3771.1.T	3771.1	2016-04-15	ARDS	NA	Female	Non Hispanic	Caucasian	94	164	2016-04-14	2016-04-14	Outside Hospital	73.17	2016-04-14	2016-04-14	1	80	60	133	None	1	0	0	1	0	0	0	0	0	0	1	2016-04-14	1	74	0	60	80	139	0.7	925	0.5	3	1	0	0	4	133
0102.3772.1.O	3772	3772.1.O	3772.1	2016-04-20	At Risk	NA	Female	Non Hispanic	Caucasian	96.8	160	2016-04-18	2016-04-18	Outside Hospital	67.11	2016-04-18	2016-04-18	1	195	60	325	None	0	0	1	0	0	0	0	0	1	0	1	2016-04-18	1	43	3	60	195	83	1	190	2.2	1	2	4	2	12	325
0102.3772.1.T	3772	3772.1.T	3772.1	2016-04-20	At Risk	NA	Female	Non Hispanic	Caucasian	96.8	160	2016-04-18	2016-04-18	Outside Hospital	67.11	2016-04-18	2016-04-18	1	195	60	325	None	0	0	1	0	0	0	0	0	1	0	1	2016-04-18	1	43	3	60	195	83	1	190	2.2	1	2	4	2	12	325
0102.3774.1.O	3774	3774.1.O	3774.1	2016-04-26	At Risk	NA	Male	Non Hispanic	Caucasian	145	188	2016-04-25	2016-04-25	Outside Hospital	50.27	2016-04-25	2016-04-25	0	109	100	109	None	0	0	1	1	0	0	0	0	1	0	1	2016-04-25	1	84	0	100	109	163	0.8	550	1.4	3	0	0	1	4	109
0102.3774.1.T	3774	3774.1.T	3774.1	2016-04-26	At Risk	NA	Male	Non Hispanic	Caucasian	145	188	2016-04-25	2016-04-25	Outside Hospital	50.27	2016-04-25	2016-04-25	0	109	100	109	None	0	0	1	1	0	0	0	0	1	0	1	2016-04-25	1	84	0	100	109	163	0.8	550	1.4	3	0	0	1	4	109
0102.3775.1.O	3775	3775.1.O	3775.1	2016-04-28	At Risk	NA	Male	Non Hispanic	Caucasian	65	170	2016-04-26	2016-04-26	Emergency Room	60.04	2016-04-26	2016-04-26	1	82	50	164	None	1	0	0	0	0	0	0	0	1	0	1	2016-04-26	1	34	1	50	82	57	2.2	450	2.5	3	2	3	2	11	164
0102.3775.1.T	3775	3775.1.T	3775.1	2016-04-28	At Risk	NA	Male	Non Hispanic	Caucasian	65	170	2016-04-26	2016-04-26	Emergency Room	60.04	2016-04-26	2016-04-26	1	82	50	164	None	1	0	0	0	0	0	0	0	1	0	1	2016-04-26	1	34	1	50	82	57	2.2	450	2.5	3	2	3	2	11	164
0102.3801.1.O	3801	3801.1.O	3801.1	2016-05-17	At Risk	NA	Male	Non Hispanic	Caucasian	107	173	2016-05-16	2016-05-16	Emergency Room	57.45	2016-05-16	2016-05-16	1	127	40	318	None	0	1	1	1	0	0	0	0	0	0	1	2016-05-16	1	71	0	40	127	181	1.3	824	0.5	1	0	1	0	2	318
0102.3801.1.T	3801	3801.1.T	3801.1	2016-05-17	At Risk	NA	Male	Non Hispanic	Caucasian	107	173	2016-05-16	2016-05-16	Emergency Room	57.45	2016-05-16	2016-05-16	1	127	40	318	None	0	1	1	1	0	0	0	0	0	0	1	2016-05-16	1	71	0	40	127	181	1.3	824	0.5	1	0	1	0	2	318
0102.3818.1.O	3818	3818.1.O	3818.1	2016-06-02	At Risk	NA	Male	Non Hispanic	Caucasian	235	185	2016-05-31	2016-05-31	Outside Hospital	25.19	2016-05-31	2016-05-31	1	135	100	135	None	1	0	0	0	0	0	0	0	0	0	1	2016-05-31	1	67	3	100	135	333	1.5	2575	0.2	3	0	1	0	7	135
0102.3818.1.T	3818	3818.1.T	3818.1	2016-06-02	At Risk	NA	Male	Non Hispanic	Caucasian	235	185	2016-05-31	2016-05-31	Outside Hospital	25.19	2016-05-31	2016-05-31	1	135	100	135	None	1	0	0	0	0	0	0	0	0	0	1	2016-05-31	1	67	3	100	135	333	1.5	2575	0.2	3	0	1	0	7	135
0102.3838.1.O	3838	3838.1.O	3838.1	2016-06-22	At Risk	NA	Male	Non Hispanic	Caucasian	196	183	2016-06-21	2016-06-21	Outside Hospital	60.56	2016-06-21	2016-06-21	1	82	70	117	None	1	0	1	0	0	1	0	0	0	0	1	2016-06-21	1	57	1	70	82	157	9.3	485	1	3	0	4	0	8	117
0102.3838.1.T	3838	3838.1.T	3838.1	2016-06-22	At Risk	NA	Male	Non Hispanic	Caucasian	196	183	2016-06-21	2016-06-21	Outside Hospital	60.56	2016-06-21	2016-06-21	1	82	70	117	None	1	0	1	0	0	1	0	0	0	0	1	2016-06-21	1	57	1	70	82	157	9.3	485	1	3	0	4	0	8	117
0102.3847.1.O	3847	3847.1.O	3847.1	2015-10-19	ARDS	3847	Female	Non Hispanic	Caucasian	80	168	2015-10-18	2015-10-18	Outside Hospital	66.21	2015-10-18	2015-10-18	0	107	60	178	None	0	0	0	0	0	0	0	1	0	1	1	2015-10-18	1	82	0	60	107	99	2.8	1230	2.2	3	2	2	2	9	178
0102.3847.1.T	3847	3847.1.T	3847.1	2015-10-19	ARDS	3847	Female	Non Hispanic	Caucasian	80	168	2015-10-18	2015-10-18	Outside Hospital	66.21	2015-10-18	2015-10-18	0	107	60	178	None	0	0	0	0	0	0	0	1	0	1	1	2015-10-18	1	82	0	60	107	99	2.8	1230	2.2	3	2	2	2	9	178
0102.3862.1.O	3862	3862.1.O	3862.1	2016-07-11	ARDS	NA	Male	Non Hispanic	Caucasian	81	175	2016-07-08	2016-07-08	Outside Hospital	21.29	2016-07-09	2016-07-08	1	80	44	182	None	1	0	0	0	0	0	0	0	0	0	1	2016-07-08	1	58	3	44	80	72	1.3	2625	2.7	3	2	1	2	11	182
0102.3862.1.T	3862	3862.1.T	3862.1	2016-07-11	ARDS	NA	Male	Non Hispanic	Caucasian	81	175	2016-07-08	2016-07-08	Outside Hospital	21.29	2016-07-09	2016-07-08	1	80	44	182	None	1	0	0	0	0	0	0	0	0	0	1	2016-07-08	1	58	3	44	80	72	1.3	2625	2.7	3	2	1	2	11	182
0102.3864.1.O	3864	3864.1.O	3864.1	2016-07-20	At Risk	NA	Male	Non Hispanic	African American	95.3	178	2016-07-19	2016-07-19	Outside Hospital	29.21	2016-07-19	2016-07-19	1	82	90	91	None	1	0	0	0	0	0	0	0	0	0	1	2016-07-19	1	67	1	90	82	166	1.6	1745	0.6	4	0	1	0	6	91
0102.3864.1.T	3864	3864.1.T	3864.1	2016-07-20	At Risk	NA	Male	Non Hispanic	African American	95.3	178	2016-07-19	2016-07-19	Outside Hospital	29.21	2016-07-19	2016-07-19	1	82	90	91	None	1	0	0	0	0	0	0	0	0	0	1	2016-07-19	1	67	1	90	82	166	1.6	1745	0.6	4	0	1	0	6	91
0102.3881.1.O	3881	3881.1.O	3881.1	2016-08-11	Ctrl - CHF	NA	Male	Non Hispanic	African American	112	184	2016-08-10	2016-08-10	Emergency Room	45.48	2016-08-10	2016-08-10	NA	212	100	212	None	0	0	0	0	1	1	0	0	0	0	0	2016-08-10	1	61	3	100	212	210	12.9	5000	1.2	2	0	4	1	10	212
0102.3881.1.T.2	3881	3881.1.T.2	3881.1	2016-08-11	Ctrl - CHF	NA	Male	Non Hispanic	African American	112	184	2016-08-10	2016-08-10	Emergency Room	45.48	2016-08-10	2016-08-10	NA	212	100	212	None	0	0	0	0	1	1	0	0	0	0	0	2016-08-10	1	61	3	100	212	210	12.9	5000	1.2	2	0	4	1	10	212
0102.3901.1.O	3901	3901.1.O	3901.1	2016-08-18	ARDS	NA	Male	Non Hispanic	Caucasian	116	183	2016-08-17	2016-08-17	Outside Hospital	49.91	2016-08-17	2016-08-17	1	68	90	76	None	1	0	0	0	0	0	0	0	0	0	1	2016-08-17	1	83	0	90	68	187	2.2	875	4.3	4	0	2	2	8	76
0102.3901.1.T	3901	3901.1.T	3901.1	2016-08-18	ARDS	NA	Male	Non Hispanic	Caucasian	116	183	2016-08-17	2016-08-17	Outside Hospital	49.91	2016-08-17	2016-08-17	1	68	90	76	None	1	0	0	0	0	0	0	0	0	0	1	2016-08-17	1	83	0	90	68	187	2.2	875	4.3	4	0	2	2	8	76
0102.3902.1.O	3902	3902.1.O	3902.1	2016-08-24	At Risk	NA	Male	Non Hispanic	Caucasian	84	170	2016-08-23	2016-08-23	Outside Hospital	78.54	2016-08-23	2016-08-23	0	338	90	376	None	0	0	1	1	1	0	0	0	0	0	0	2016-08-23	1	54	3	90	338	279	2.7	1335	2	1	0	2	2	8	376
0102.3902.1.T	3902	3902.1.T	3902.1	2016-08-24	At Risk	NA	Male	Non Hispanic	Caucasian	84	170	2016-08-23	2016-08-23	Outside Hospital	78.54	2016-08-23	2016-08-23	0	338	90	376	None	0	0	1	1	1	0	0	0	0	0	0	2016-08-23	1	54	3	90	338	279	2.7	1335	2	1	0	2	2	8	376
0102.3904.1.O	3904	3904.1.O	3904.1	2016-08-26	At Risk	NA	Male	Non Hispanic	Caucasian	82.2	190	2016-08-25	2016-08-25	Outside Hospital	36.82	2016-08-25	2016-08-25	0	82	40	205	None	0	0	0	0	0	0	0	0	0	0	0	2016-08-25	1	100	0	40	82	179	4.6	1000	0.7	2	0	3	0	5	205
0102.3904.1.T	3904	3904.1.T	3904.1	2016-08-26	At Risk	NA	Male	Non Hispanic	Caucasian	82.2	190	2016-08-25	2016-08-25	Outside Hospital	36.82	2016-08-25	2016-08-25	0	82	40	205	None	0	0	0	0	0	0	0	0	0	0	0	2016-08-25	1	100	0	40	82	179	4.6	1000	0.7	2	0	3	0	5	205
0102.3927.1.O	3927	3927.1.O	3927.1	2016-09-27	Ctrl - CHF	NA	Female	Non Hispanic	African American	64	155	2016-09-25	2016-09-25	Outside Hospital	58.96	2016-09-25	2016-09-25	1	60	80	75	None	1	0	1	0	0	1	0	0	1	0	1	2016-09-25	1	75	0	80	60	54	2.9	195	1	4	2	4	0	10	75
0102.3927.1.T.2	3927	3927.1.T.2	3927.1	2016-09-27	Ctrl - CHF	NA	Female	Non Hispanic	African American	64	155	2016-09-25	2016-09-25	Outside Hospital	58.96	2016-09-25	2016-09-25	1	60	80	75	None	1	0	1	0	0	1	0	0	1	0	1	2016-09-25	1	75	0	80	60	54	2.9	195	1	4	2	4	0	10	75
0102.3928.1.O	3928	3928.1.O	3928.1	2016-09-27	At Risk	NA	Male	Non Hispanic	Caucasian	85	170	2016-09-25	2016-09-25	Outside Hospital	90.4	2016-09-25	2016-09-25	0	84	40	210	None	0	0	0	1	0	0	0	0	0	0	1	2016-09-25	1	57	3	40	84	249	1.3	1240	1.6	2	0	1	1	7	210
0102.3928.1.T	3928	3928.1.T	3928.1	2016-09-27	At Risk	NA	Male	Non Hispanic	Caucasian	85	170	2016-09-25	2016-09-25	Outside Hospital	90.4	2016-09-25	2016-09-25	0	84	40	210	None	0	0	0	1	0	0	0	0	0	0	1	2016-09-25	1	57	3	40	84	249	1.3	1240	1.6	2	0	1	1	7	210
0102.3930.1.O	3930	3930.1.O	3930.1	2016-10-11	Ctrl - Airway Protection	NA	Male	Non Hispanic	Caucasian	90	183	2016-10-10	2016-10-10	Outside Hospital	61.61	2016-10-10	2016-10-10	1	132	40	330	None	0	0	1	0	0	0	0	0	0	0	1	2016-10-10	1	50	1	40	132	195	0.8	775	1.5	1	0	0	1	3	330
0102.3930.1.T	3930	3930.1.T	3930.1	2016-10-11	Ctrl - Airway Protection	NA	Male	Non Hispanic	Caucasian	90	183	2016-10-10	2016-10-10	Outside Hospital	61.61	2016-10-10	2016-10-10	1	132	40	330	None	0	0	1	0	0	0	0	0	0	0	1	2016-10-10	1	50	1	40	132	195	0.8	775	1.5	1	0	0	1	3	330
0102.3931.1.O	3931	3931.1.O	3931.1	2016-10-13	ARDS	NA	Male	Non Hispanic	Caucasian	67.7	173	2016-10-11	2016-10-11	Outside Hospital	59.58	2016-10-12	2016-10-10	1	71	95	75	None	1	0	1	1	0	0	0	0	0	0	0	2016-10-12	1	59	1	95	71	156	1.6	1245	0.1	4	0	1	0	6	75
0102.3931.3.T.2	3931	3931.3.T.2	3931.3	2016-10-13	ARDS	NA	Male	Non Hispanic	Caucasian	67.7	173	2016-10-11	2016-10-11	Outside Hospital	59.58	2016-10-12	2016-10-10	1	71	95	75	None	1	0	1	1	0	0	0	0	0	0	0	2016-10-12	1	59	1	95	71	156	1.6	1245	0.1	4	0	1	0	6	75
0102.3932.1.O	3932	3932.1.O	3932.1	2016-10-13	At Risk	NA	Male	Non Hispanic	Caucasian	91	185.42	2016-10-12	2016-10-12	Outside Hospital	63.13	2016-10-12	2016-10-12	0	141	70	201	None	0	0	0	0	0	0	0	0	0	0	1	2016-10-12	1	50	3	70	141	108	2.1	800	0.7	2	1	2	0	8	201
0102.3932.1.T	3932	3932.1.T	3932.1	2016-10-13	At Risk	NA	Male	Non Hispanic	Caucasian	91	185.42	2016-10-12	2016-10-12	Outside Hospital	63.13	2016-10-12	2016-10-12	0	141	70	201	None	0	0	0	0	0	0	0	0	0	0	1	2016-10-12	1	50	3	70	141	108	2.1	800	0.7	2	1	2	0	8	201
0102.3933.1.O	3933	3933.1.O	3933.1	2016-10-18	At Risk	NA	Female	Non Hispanic	Caucasian	85.6	172	2016-10-17	2016-10-17	Emergency Room	62.59	2016-10-17	2016-10-17	0	82	40	205	None	0	0	1	0	0	0	0	0	0	0	1	2016-10-17	1	84	0	40	82	343	1.3	1415	0.8	2	0	1	0	3	205
0102.3933.1.T	3933	3933.1.T	3933.1	2016-10-18	At Risk	NA	Female	Non Hispanic	Caucasian	85.6	172	2016-10-17	2016-10-17	Emergency Room	62.59	2016-10-17	2016-10-17	0	82	40	205	None	0	0	1	0	0	0	0	0	0	0	1	2016-10-17	1	84	0	40	82	343	1.3	1415	0.8	2	0	1	0	3	205
0102.3934.1.O	3934	3934.1.O	3934.1	2016-10-18	ARDS	NA	Male	Hispanic	Caucasian	101	177	2016-10-17	2016-10-17	Outside Hospital	34.7	2016-10-17	2016-10-17	1	78	60	130	None	1	0	1	0	0	0	0	0	0	0	1	2016-10-17	1	82	0	60	78	140	3.7	500	0.8	3	1	3	0	7	130
0102.3934.1.T	3934	3934.1.T	3934.1	2016-10-18	ARDS	NA	Male	Hispanic	Caucasian	101	177	2016-10-17	2016-10-17	Outside Hospital	34.7	2016-10-17	2016-10-17	1	78	60	130	None	1	0	1	0	0	0	0	0	0	0	1	2016-10-17	1	82	0	60	78	140	3.7	500	0.8	3	1	3	0	7	130
0102.3935.1.O	3935	3935.1.O	3935.1	2016-10-21	Other	NA	Female	Non Hispanic	Caucasian	126	163	2016-10-20	2016-10-20	Outside Hospital	36.88	2016-10-20	2016-10-21	1	75	60	125	None	1	0	1	0	0	0	0	0	0	0	1	2016-10-20	1	50	1	60	75	240	0.4	850	0.01	3	0	0	0	4	125
0102.3935.1.T	3935	3935.1.T	3935.1	2016-10-21	Other	NA	Female	Non Hispanic	Caucasian	126	163	2016-10-20	2016-10-20	Outside Hospital	36.88	2016-10-20	2016-10-21	1	75	60	125	None	1	0	1	0	0	0	0	0	0	0	1	2016-10-20	1	50	1	60	75	240	0.4	850	0.01	3	0	0	0	4	125
0102.3964.1.O	3964	3964.1.O	3964.1	2016-11-03	At Risk	NA	Male	Non Hispanic	Caucasian	78.7	175	2016-11-01	2016-11-01	Outside Hospital	77.99	2016-11-01	2016-11-01	0	96	60	160	None	0	0	1	0	0	0	0	0	0	0	0	2016-11-01	1	75	0	60	96	531	0.9	600	0.8	3	0	0	0	3	160
0102.3964.1.T	3964	3964.1.T	3964.1	2016-11-03	At Risk	NA	Male	Non Hispanic	Caucasian	78.7	175	2016-11-01	2016-11-01	Outside Hospital	77.99	2016-11-01	2016-11-01	0	96	60	160	None	0	0	1	0	0	0	0	0	0	0	0	2016-11-01	1	75	0	60	96	531	0.9	600	0.8	3	0	0	0	3	160
0102.3966.1.O	3966	3966.1.O	3966.1	2016-11-08	ARDS	NA	Male	Non Hispanic	Caucasian	100	175	2016-11-05	2016-11-05	Outside Hospital	32.57	2016-11-05	2016-11-05	1	168	100	168	None	1	0	0	0	0	0	0	0	0	0	0	2016-11-05	1	63	3	100	168	471	1.2	3405	0.4	3	0	1	0	7	168
0102.3966.1.T.2	3966	3966.1.T.2	3966.1	2016-11-08	ARDS	NA	Male	Non Hispanic	Caucasian	100	175	2016-11-05	2016-11-05	Outside Hospital	32.57	2016-11-05	2016-11-05	1	168	100	168	None	1	0	0	0	0	0	0	0	0	0	0	2016-11-05	1	63	3	100	168	471	1.2	3405	0.4	3	0	1	0	7	168
0102.3986.1.O	3986	3986.1.O	3986.1	2016-12-05	At Risk	NA	Male	Non Hispanic	Caucasian	150	180	2016-12-02	2016-12-02	Outside Hospital	45.2	2016-12-02	2016-12-02	0	59	100	59	None	0	0	0	0	0	0	0	0	0	0	1	2016-12-02	1	57	3	100	59	160	2.9	1175	0.8	4	0	2	0	9	59
0102.3986.1.T.2	3986	3986.1.T.2	3986.1	2016-12-05	At Risk	NA	Male	Non Hispanic	Caucasian	150	180	2016-12-02	2016-12-02	Outside Hospital	45.2	2016-12-02	2016-12-02	0	59	100	59	None	0	0	0	0	0	0	0	0	0	0	1	2016-12-02	1	57	3	100	59	160	2.9	1175	0.8	4	0	2	0	9	59
0102.3987.1.T	3987	3987.1.T	3987.1	2016-12-08	At Risk	NA	Female	Non Hispanic	Caucasian	147	157	2016-11-26	2016-12-06	General Floor	70.5	2016-12-06	2016-12-06	0	82	40	205	None	0	0	1	1	1	1	0	1	0	0	1	2016-12-06	1	62	1	40	82	242	1.4	1550	0.01	2	0	1	0	4	205
0102.3995.1.O	3995	3995.1.O	3995.1	2017-02-02	ARDS	NA	Female	Non Hispanic	Caucasian	59	170	2017-01-31	2017-01-31	Emergency Room	31.17	2017-01-31	2017-01-31	1	141	80	176	Heart	1	0	0	0	0	0	1	1	0	0	0	2017-01-31	1	64	3	80	141	385	5.6	150	1	3	0	4	0	10	176
0102.3995.1.T	3995	3995.1.T	3995.1	2017-02-02	ARDS	NA	Female	Non Hispanic	Caucasian	59	170	2017-01-31	2017-01-31	Emergency Room	31.17	2017-01-31	2017-01-31	1	141	80	176	Heart	1	0	0	0	0	0	1	1	0	0	0	2017-01-31	1	64	3	80	141	385	5.6	150	1	3	0	4	0	10	176
0102.3996.1.O	3996	3996.1.O	3996.1	2017-02-09	At Risk	NA	Female	Non Hispanic	Caucasian	60	152	2017-02-07	2017-02-07	Emergency Room	76.38	2017-02-07	2017-02-07	0	82	70	117	None	0	0	0	0	0	0	0	0	0	0	1	2017-02-07	1	60	1	70	82	283	0.6	1060	0.6	3	0	0	0	4	117
0102.3996.1.T	3996	3996.1.T	3996.1	2017-02-09	At Risk	NA	Female	Non Hispanic	Caucasian	60	152	2017-02-07	2017-02-07	Emergency Room	76.38	2017-02-07	2017-02-07	0	82	70	117	None	0	0	0	0	0	0	0	0	0	0	1	2017-02-07	1	60	1	70	82	283	0.6	1060	0.6	3	0	0	0	4	117
0102.4048.1.O	4048	4048.1.O	4048.1	2017-02-22	Ctrl - Airway Protection	NA	Female	Non Hispanic	Caucasian	54	178	2017-02-21	2017-02-21	Outside Hospital	57.02	2017-02-21	2017-02-21	0	82	50	164	None	0	0	0	0	0	0	0	0	0	0	1	2017-02-21	1	62	1	50	82	417	0.7	740	0.5	3	0	0	0	4	164
0102.4048.1.T	4048	4048.1.T	4048.1	2017-02-22	Ctrl - Airway Protection	NA	Female	Non Hispanic	Caucasian	54	178	2017-02-21	2017-02-21	Outside Hospital	57.02	2017-02-21	2017-02-21	0	82	50	164	None	0	0	0	0	0	0	0	0	0	0	1	2017-02-21	1	62	1	50	82	417	0.7	740	0.5	3	0	0	0	4	164
0102.4055.1.O	4055	4055.1.O	4055.1	2017-02-27	Ctrl - Airway Protection	NA	Female	Non Hispanic	Caucasian	60	168	2017-02-27	2017-02-27	Outside Hospital	53.21	2017-02-26	2017-02-27	0	82	40	205	None	0	0	1	0	0	0	0	1	0	0	0	2017-02-27	1	82	0	40	82	237	0.5	975	1.2	2	0	0	1	3	205
0102.4055.1.T	4055	4055.1.T	4055.1	2017-02-27	Ctrl - Airway Protection	NA	Female	Non Hispanic	Caucasian	60	168	2017-02-27	2017-02-27	Outside Hospital	53.21	2017-02-26	2017-02-27	0	82	40	205	None	0	0	1	0	0	0	0	1	0	0	0	2017-02-27	1	82	0	40	82	237	0.5	975	1.2	2	0	0	1	3	205
0102.47.1.O	47	47.1.O	47.1	2015-04-23	At Risk	47	Male	Non Hispanic	Caucasian	108	184	2015-04-21	2015-04-21	Outside Hospital	33.05	2015-04-21	2015-04-21	1	82	50	164	None	1	0	0	0	0	0	0	0	0	0	0	2015-04-21	1	59	1	60	82	202	1	2225	0.9	3	0	0	0	4	137
0102.47.1.T	47	47.1.T	47.1	2015-04-23	At Risk	47	Male	Non Hispanic	Caucasian	108	184	2015-04-21	2015-04-21	Outside Hospital	33.05	2015-04-21	2015-04-21	1	82	50	164	None	1	0	0	0	0	0	0	0	0	0	0	2015-04-21	1	59	1	60	82	202	1	2225	0.9	3	0	0	0	4	137
[truncated: 382 more columns]
